# Supplementary material for: Polymeric Nanoparticles Enable mRNA Transfection and Its Translation in Intervertebral Disc and Human Joint Cells, Except for M1 Macrophages
Source: Pharmaceutics. 2024 Mar 22;16(4):438. doi: 10.3390/pharmaceutics16040438 (PMC11053495; doi:10.3390/pharmaceutics16040438)
Supplement: Supplementary file 1 [file pharmaceutics-16-00438-s001.zip]

Archive with 1 entries (1 files):
- pharmaceutics-2903320-supplementary.pdf
